# Supplementary material for: Using Pharmacokinetic–Pharmacodynamic Modeling to Study the Main Active Substances of the Anticancer Effect in Mice from Panax ginseng–Ophiopogon japonicus
Source: Molecules. 2024 Jan 9;29(2):334. doi: 10.3390/molecules29020334 (PMC10819458; doi:10.3390/molecules29020334)
Supplement: Supplementary file 1 [file molecules-29-00334-s001.zip]

Archive with 1 entries (1 files):
- molecules-2770904-supplementary.pdf
